# Supplementary material for: The Impact of Left Ventricular Assist Device Outflow Graft Positioning on Aortic Hemodynamics: Improving Flow Dynamics to Mitigate Aortic Insufficiency
Source: Biomimetics (Basel). 2023 Oct 1;8(6):465. doi: 10.3390/biomimetics8060465 (PMC10604423; doi:10.3390/biomimetics8060465)
Supplement: Supplementary file 1 [file biomimetics-08-00465-s001.zip]

Archive with 1 entries (1 files):
- biomimetics-2556472-supplementary.pdf
